# Supplementary material for: Impact of Surgical Delay on Two-Stage Breast Reconstruction During the COVID-19 Pandemic: A Retrospective Analysis
Source: J Clin Med. 2025 Sep 22;14(18):6684. doi: 10.3390/jcm14186684 (PMC12470722; doi:10.3390/jcm14186684)
Supplement: Supplementary file 1 [file jcm-14-06684-s001.zip]

Archive with 1 entries (1 files):
- jcm-3868916-supplementary.pdf
